# Supplementary material for: Metabolic Investigation of Phelipanche aegyptiaca Reveals Significant Changes during Developmental Stages and in Its Different Organs
Source: Front Plant Sci. 2017 Apr 7;8:491. doi: 10.3389/fpls.2017.00491 (PMC5383700; doi:10.3389/fpls.2017.00491)
Supplement: Supplementary file 1 [file DataSheet1.XLS]

## Sheet: S1_developmental stage
Supplemental Table S1: GCMS-metabolite dataset as detected in broomrape during different developmental stages.
Free amino acids (nmol/g DW)	Tubercle (Tub)	Pre-emerge shoot (PrES)	Post-emerge shoot (PoES)	Mature (Mat)
Glutamate	84.6±17.3 (b)	178.5±51.3 (a)	101±21.4 (b)	120±6.3 (b)
Glutamine	108.5±22 (a)	163.4±50.5 (a)	121.9±10.5 (a)	99.3±18.6 (a)
Asparagine	160.3±85.5 (a)	284.7±96.2 (a)	239.1±39.1 (a)	232.2±35.5 (a)
Aspartate	70.3±17.2 (b)	379.2±9 (a)	140.5±51.2 (b)	171.6±22.8 (b)
Lysine	1.6±0.6 (a)	5.8±1.3 (a)	9.3±3.8 (a)	10.9±3.7 (a)
Methionine	1.1±0.1(b)	1.9±0.1(b)	3.6±1.1(ab)	6.1±1.3(a)
Homoserine	5.7±0.7(b)	13.8±2(a)	10.7±0.8(ab)	6.3±0.9(ab)
Threonine	32.8±4.6(b)	93.1±12.1(a)	76.5±11(a)	55.6±3.2(ab)
Isoleucine	29.4±1.1(b)	36.8±2.3(ab)	43.9±4.2(ab)	53.2±5.4(a)
Leucine	46.1±3.6(b)	118.9±7.7(a)	133.2±19.7(a)	117.2±7.3(a)
Valine	33.4±3.1(b)	46.7±1.5(ab)	52.8±2.9(a)	61.4±5.7(a)
Phenylalanine	9.3±0.5 (a)	23.4±5.4 (a)	17.4±2.4 (a)	24.8±5.5 (a)
Tyrosine	7.6±0.2 (a)	15.7±1.7 (a)	12.8±3.6 (a)	18.4±3.2 (a)
Tryptophan	3.4±0.8(b)	7.1±1(ab)	7.3±2.3(ab)	12.5±1.4(a)
Glycine	13.7±1.6 (a)	7.8±1.5 (a)	11.4±1.4 (a)	15.5±3.7 (a)
Serine	49.8±8.9(b)	152.1±23.6(a)	124.8±17.4(ab)	87.5±14.7(ab)
Alanine	23.7±5.1 (a)	32.2±1.7 (a)	41±5.2 (a)	50.3±13.3 (a)
Proline	6.2±1.2(b)	11.4±0.7(ab)	21.2±7.4(ab)	45.5±13.5(a)
Cysteine	2.2±0.4(b)	4.9±1.5(ab)	5.6±0.8(ab)	6.7±0.9(a)
Total	687.5±97.7	1462.4±348.9	1168.3±89	1188.2±115.4
Peak area (*10^6)	Tubercle (Tub)	Pre-emerge shoot (PrES)	Post-emerge shoot (PoES)	Mature (Mat)
TCA cycle
Citric acid	42.24±15.62 (a)	35.07±4.24 (a)	29.15±8.13 (a)	32.31±11.59 (a)
Succinic acid	0.99±0.03 (a)	1.44±0.07 (a)	1.46±0.42 (a)	1.76±0.48 (a)
Fumaric acid	3.35±0.57(b)	7.7±0.97(ab)	6.57±1.61(ab)	8.44±0.49(a)
Malic acid	64.57±9.64 (a)	133.2±14.79 (a)	105.46±22.45 (a)	115.71±27.7 (a)
Sugars
Glucose	161.1±17.2(c)	395.48±3.75(a)	314.51±35.41(ab)	271.74±30.98(b)
Fructose	143.82±30.93(b)	322.96±25.39(a)	263.5±33.77(a)	268.05±43.85(a)
Sucrose	163.13±27.8 (a)	291.5±30.83 (a)	169.72±43 (a)	165.3±31.1 (a)
Mannose	5.31±1.78(b)	20.32±4.11(a)	14.98±1.84(ab)	22.72±2.65(a)
Xylose	0.98±0.36 (a)	5.89±1.76 (a)	3.28±1.32 (a)	6.33±2.11 (a)
Lyxose	0.26±0.05 (a)	0.46±0.03 (a)	0.48±0.07 (a)	0.96±0.31 (a)
Arabinose	0.4±0.09(b)	0.76±0.08(ab)	0.68±0.17(ab)	0.99±0.08(a)
Ribose	0.34±0.03(b)	0.77±0.07(ab)	0.66±0.14(ab)	0.95±0.11(a)
Rhamnose	2.02±0.32(b)	3.88±0.35(a)	3.72±0.66(a)	3.35±0.13(a)
Fucose	0.32±0.05(b)	0.61±0.08(ab)	0.71±0.08(a)	0.56±0.06(ab)
Trehalose	2.27±0.53(a)	0.94±0.04(b)	0.71±0.1(b)	0.59±0.07(b)
Melibiose	2.4±0.22 (a)	1.89±0.12 (a)	1.5±0.37 (a)	1.38±0.2 (a)
Galactose	1.42±0.24 (a)	2.88±0.78 (a)	3.84±0.6 (a)	2.98±1.69 (a)
NAb1 suger (RT 26.759)	0.28±0.09(b)	0.58±0.01(a)	0.44±0.04(ab)	0.45±0.01(ab)
NAb2 suger (RT 26.993)	0.45±0.03 (a)	0.76±0 (a)	5.85±1.54 (a)	5.05±2.5 (a)
NAb3 suger (RT 29.81)	6.81±0.44(b)	10.35±0.93(a)	8.55±0.93(ab)	7.26±0.53(ab)
Polyols
Glycerol	6.24±0.45(b)	15.3±1.27(a)	12.15±1.27(a)	12.54±1.76(a)
Myo-Inositol,	26.14±1.51(b)	65.8±9.21(a)	50.1±7.29(a)	51.34±8.81(a)
Mannitol	1.81±0.32 (a)	2.82±0.36 (a)	2.97±0.55 (a)	3.37±0.28 (a)
Sorbitol	1.08±0.98 (a)	0.23±0.02 (a)	0.29±0.22 (a)	0.07±0.07 (a)
Galactinol	24.73±4.03 (a)	20.85±4.84 (a)	12.29±2.29 (a)	13.59±3.69 (a)
Xylitol	0.36±0.1 (a)	0.54±0.02 (a)	0.49±0.08 (a)	0.62±0.09 (a)
Sugars acids
Glyceric acid	0.92±0.04(b)	1.95±0.14(a)	1.4±0.2(ab)	1.25±0.32(ab)
Erythronic acid	25.76±1.54(c)	66.81±1.56(a)	50.28±5.97(ab)	38.46±8.05(bc)
Galactaric acid	4.73±0.92(b)	28.77±0.93(a)	23.15±0.81(a)	29.31±7.19(a)
Galactonic acid	1.24±0.12(b)	2.85±0.06(a)	2.32±0.42(a)	2.18±0.13(a)
Gluconic acid	0.22±0.06 (a)	0.43±0.01 (a)	0.48±0.07 (a)	0.51±0.1 (a)
Organic acids
Benzoic acid	0.17±0.01 (a)	0.21±0.01 (a)	0.19±0.03 (a)	0.14±0.02 (a)
Nicotinic acid	0.27±0.03(b)	0.8±0.1(a)	0.67±0.05(ab)	0.75±0.17(a)
Shikimic acid	0.6±0.14 (a)	1.45±0.65 (a)	1.62±0.67 (a)	1.09±0.44 (a)
Pyroglutamic acid	24.76±1.63(b)	49.33±1.42(a)	40.12±8.38(ab)	30.22±4.56(ab)
Quinic acid	18.7±6.39 (a)	13.14±1.81 (a)	14.52±2.18 (a)	9.97±3.9 (a)
Others
Urea	0.16±0.002 (b)	0.18±0.03 (b)	0.32±0.04 (a)	0.25±0.04 (ab)
GABA	3.13±0.25 (a)	2.23±0.15 (ab)	2.09±0.27 (b)	1.85±0.19 (b)
Putrescine	0±0(b)	0.08±0.08(ab)	0.3±0.09(a)	0.33±0.08(a)
Phosphoric acid	61.58±15.76(b)	217.15±34.26(a)	149.73±17.09(ab)	172.96±20.51(a)
Ethanolamine	10.71±0.85(b)	23.98±2.35(a)	19.17±3.02(ab)	18.7±2.73(ab)
Total	1454	3033	2483	2489
Free fatty acids (ug/g DW)	Tubercle (Tub)	Pre-emerge shoot (PrES)	Post-emerge shoot (PoES)	Mature (Mat)
Palmitic acid (C16:0)	2037.5±204 (a)	2457.8±327.5 (a)	2139±122.2 (a)	1816.6±563.8 (a)
Stearic acid (C18:0)	363.1±11.6 (a)	425.1±23 (a)	371.9±22.4 (a)	377.9±93 (a)
Oleic acid (C18:1)	166.3±34.5 (a)	162.1±26.4 (a)	142±32.1 (a)	95.8±20 (a)
Linoleic acid (C18:2)	1056±58.3 (a)	1309.3±451 (a)	1180.7±342.5 (a)	837.1±208.5 (a)
α-Linolenic acid (C18:3)	1670.9±393.4 (ab)	1998.2±834.3 (a)	1359.4±324.2 (ab)	1082.1±353.1 (b)
Arachidic acid (C20:0)	39.9±1.1 (a)	41.9±3.2 (a)	38.1±1 (a)	37.9±7.7 (a)
The data represent the mean ± SE of three biological replicates from each developmental stage of P. aegyptiaca.
Peak area was normalized to the norleucine internal standard.
Significance was calculated according to the Turkey-Kramer HSD test (p < 0.05) and is identified by letters

## Sheet: S2_plant organs
Supplemental Table 2: GCMS-metabolite dataset as detected in mature broomrape organs.
Free amino acids (nmol/g DW)	Roots (R)	Lower shoot (Ls)	Stem (St)	Floral Buds (FB)	Flowers (F)
Glutamate	39.6±6 (a)	63.3±2.1 (a)	34.1±6.5 (a)	65.1±3.1 (a)	68.9±16.7 (a)
Glutamine	5.6±1.9(b)	26.2±1.6(b)	24.6±9.2(b)	92.2±6.4(a)	44.2±12.4(b)
Asparagine	10.5±0.9(b)	22.6±1.5(b)	59.1±35.5(b)	202.6±9.3(a)	96.4±61.9(ab)
Aspartate	31.6±7.6 (a)	37.3±1.1 (a)	39.4±9.2 (a)	37±3.2 (a)	41.7±4.6 (a)
Lysine	1.1±0.3(b)	9.8±0.5(b)	5.4±1.6(b)	40±4.8(a)	10.8±4.1(b)
Methionine	1.1±0.1(b)	4.3±0.3(b)	3.1±0.3(b)	23.5±3.4(a)	8.4±0.9(b)
Homoserine	1.5±0.1(bc)	2.1±0(bc)	1.2±0.2(c)	4±0.3(a)	2.5±0.4(b)
Threonine	9.5±2(c)	25.9±1.1(bc)	42.8±8.7(b)	94.3±6.1(a)	35.2±5.8(bc)
Isoleucine	13.7±1.1(c)	28.5±1.2(c)	20.9±1.4(c)	89.3±5.4(a)	61.2±7.8(b)
Leucine	21.6±3.6(c)	59.7±2.8(c)	42.8±2.4(c)	185.8±16(a)	105.4±15.9(b)
Valine	18.6±1.7(c)	37.1±2(bc)	23.8±1.9(c)	119.6±9.2(a)	62.9±8.5(b)
Phenylalanine	4.2±0.5(b)	12.6±0.7(b)	10.8±1.4(b)	47.6±2.7(a)	36.1±10.1(a)
Tyrosine	4.2±0.9(b)	11.3±0.8(ab)	15.1±7(ab)	29.4±2.9(a)	27.5±8.8(a)
Tryptophan	2.7±1.1(c)	5.2±0.5(bc)	5.8±2.3(bc)	15.3±1.6(a)	13.1±3(ab)
Glycine	11.3±3(c)	13.2±0.9(bc)	12.2±0.7(bc)	33.5±2.9(a)	23.9±3.4(b)
Serine	17.8±4.6(c)	46.8±2.1(bc)	62.7±9.2(b)	157.7±9.8(a)	57.7±7.1(bc)
Alanine	34.4±3.7(b)	38±2.2(b)	33.5±1.8(b)	133.6±13(a)	67.6±10.7(b)
Proline	9.3±0.8(c)	18.4±0.6(c)	22.8±2.8(c)	140.7±18(a)	58.6±5.2(b)
Cysteine	1.6±0.2(b)	1.5±0(b)	3.8±0.8(b)	20.9±5.2(b)	36.3±9.4(a)
Total	354.7±27.4(c)	621.3±15.6(c)	662±35.1(c)	1706.1±100.2(a)	1037.6±140.6(b)
Peak area (*10^6)	Roots (R)	Lower shoot (Ls)	Stem (St)	Floral Buds (FB)	Flowers (F)
TCA cycle
Citric acid	9.9±2.7 (a)	17.4±6.6 (a)	2±1 (a)	20.2±3.9 (a)	20.4±12 (a)
Succinic acid	2.6±0.2 (b)	1.6±0.3 (bc)	0.9±0.2 (c)	4.1±0.3 (a)	5.1±0.5 (a)
Fumaric acid	12.8±1.6 (a)	3.7±0.3 (c)	3.3±0.9 (c)	7.3±0.6 (bc)	10.2±1.4 (ab)
Malic acid	104.1±7.3 (ab)	58.3±18.2 (b)	49.3±14 (b)	126.9±12.1 (a)	141.9±3.3 (a)
Sugars
Glucose	130.7±5.9 (a)	181.9±25 (a)	168.7±68.4 (a)	268.2±11.1 (a)	290.1±87.5 (a)
Fructose	120.4±8.5 (c)	206.6±31 (bc)	297.6±58.1 (bc)	314.2±15.4 (ab)	490.7±76.9 (a)
Sucrose	2.3±0.5 (b)	0.6±0.2 (b)	0.8±0.4 (b)	6.4±1.7 (b)	77.1±26.5 (a)
Mannose	7.4±0.4 (b)	12.3±2 (b)	15.8±5.8 (b)	27.2±1.3 (b)	57.7±14 (a)
Xylose	0.9±0.1 (c)	1.3±0.2 (c)	4.9±0.9 (ab)	2.2±0.2 (bc)	6.6±1.5 (a)
Lyxose	0.9±0.1 (b)	0.7±0.1 (b)	2±0.7 (ab)	1.5±0.1 (ab)	3.5±1 (a)
Arabinose	3.2±0.1 (a)	1.1±0.2 (bc)	0.9±0.1 (bc)	0.6±0.1 (c)	1.6±0.3 (b)
Ribose	0.4±0.02 (b)	0.3±0.04 (b)	0.6±0.14 (b)	1.4±0.11 (a)	1.7±0.12 (a)
Rhamnose	2.2±0.45 (a)	1.6±0.3 (a)	1.8±0.4 (a)	2.2±0.1 (a)	3.4±0.7 (a)
Fucose	0.3±0.1 (a)	0.5±0.1 (a)	0.6±0.2 (a)	0.6±0 (a)	0.8±0.1 (a)
Trehalose	5.1±1.5 (a)	0.9±0.2 (b)	0.9±0.4 (b)	0.6±0.1 (b)	1.3±0.2 (b)
Melibiose	2.7±0.5 (a)	2.8±0.7 (a)	1.9±0.4 (a)	1.1±0.1 (a)	1.1±0.1 (a)
Galactose	2.2±0.3 (a)	3±0.5 (a)	2.9±0.5 (a)	4.2±1.3 (a)	1.8±0.7 (a)
NAb1 suger (RT 26.759)	0.4±0.03 (a)	0.4±0.1 (a)	0.5±0.11 (a)	0.5±0.02 (a)	0.6±0.06 (a)
NAb2 suger (RT 26.993)	0.9±0.1 (b)	1±0.14 (b)	3.7±2.17 (b)	13.8±1.28 (a)	12.6±0.98 (a)
NAb3 suger (RT 29.81)	13±1.5 (a)	10.2±1 (a)	8.8±1.2 (a)	9.9±0.2 (a)	14.1±1.2 (a)
Polyols
Glycerol	12.2±1.2 (b)	20±4.3 (b)	17.1±1.5 (b)	47.1±4.9 (a)	42.1±4.7 (a)
Myo-Inositol,	74±11.5 (a)	104.4±22.3 (a)	85.4±22.8 (a)	121.8±5.6 (a)	122.7±9.4 (a)
Mannitol	3.1±0.2 (a)	5.2±1.1 (a)	9.5±2.3 (a)	13.5±5.8 (a)	7±1.6 (a)
Sorbitol	0.4±0.1 (a)	1.2±0.8 (a)	1.1±0.3 (a)	1.5±0.1 (a)	1.8±0.1 (a)
Galactinol	16.2±4.3 (a)	13.9±2.8 (a)	4.1±1.1 (a)	21.7±4.4 (a)	28.1±6 (a)
Xylitol	0.6±0 (b)	0.5±0.1 (b)	0.8±0.1 (b)	1.2±0.1 (a)	1.3±0.1 (a)
Sugars acids
Glyceric acid	0.7±0.1 (b)	0.9±0.2 (b)	0.8±0.2 (b)	1.5±0.1 (a)	1.6±0 (ab)
Erythronic acid	35.4±3.8 (ab)	24.7±5.8 (b)	66.4±15 (a)	42.6±5.7 (ab)	54.3±7.9 (ab)
Galactaric acid	8.8±2.6 (b)	165.7±45 (a)	22.6±11.1 (b)	19.8±4.2 (b)	11.4±2 (b)
Galactonic acid	1.5±0.2 (a)	1.9±0.3 (a)	1.2±0.5 (a)	2.3±0.2 (a)	2.3±0.4 (a)
Gluconic acid	0.2±0.1 (a)	0.8±0.2 (a)	0.2±0.1 (a)	0.8±0.2 (a)	0.5±0.1 (a)
Organic acids
Benzoic acid	0.31±0.04 (b)	0.25±0.03 (b)	0.2±0.05 (b)	0.24±0.03 (b)	0.44±0.03 (a)
Nicotinic acid	0.9±0 (a)	1.6±0.3 (a)	1.1±0.2 (a)	1.5±0.1 (a)	1.3±0.1 (a)
Shikimic acid	1.5±0.5 (a)	0.1±0 (a)	0.6±0.3 (a)	0.4±0.1 (a)	1.1±0.5 (a)
Pyroglutamic acid	27.6±4.3 (b)	24.2±1.7 (b)	15.6±3.4 (b)	51.3±1.3 (a)	48±4.1 (a)
Quinic acid	37.5±7.1 (b)	78.1±11.4 (a)	36.4±9.6 (b)	16.7±1.7 (c)	14.2±3.1 (c)
Others
Urea	0.2±0.07 (a)	0.15±0.05 (a)	0.25±0.16 (a)	0.17±0.12 (a)	0.39±0.03 (a)
GABA	3.6±0.5 (b)	1.8±0.2 (b)	0.5±0.1 (b)	15.3±3.3 (a)	6.4±2.1 (b)
Putrescine	0±0.01 (b)	0±0.01 (b)	0.2±0.1 (b)	0.8±0.09 (a)	0.8±0.04 (a)
Phosphoric acid	142.2±88 (a)	193.1±56.4 (a)	282.9±93.2 (a)	293.3±26 (a)	296±46.4 (a)
Ethanolamine	12±1.3 (b)	13.8±2 (b)	12.4±1.9 (b)	30.1±2.1 (a)	28.7±4.1 (a)
Free fatty acids (ug/g DW)	Roots (R)	Lower shoot (Ls)	Stem (St)	Floral Buds (FB)	Flowers (F)
Palmitic acid (C16:0)	439±76.7 (c)	635.4±35.5 (bc)	559.9±24.4 (bc)	881.4±51.8 (a)	681.3±34.1 (ab)
Stearic acid (C18:0)	230.8±42 (a)	240.6±23 (a)	222.5±20.5 (a)	299.9±11.3 (a)	239.1±5.9 (a)
Oleic acid (C18:1)	99.4±5.1 (b)	133.9±11.4 (b)	273.2±51.8 (a)	167.1±6.8 (ab)	103.9±2.4 (b)
Linoleic acid (C18:2)	86.8±9.3 (c)	188.7±15.2 (bc)	280±64.3 (bc)	679.3±138.9 (a)	473.3±69.3 (ab)
α-Linolenic acid (C18:3)	140.9±17.2 (b)	223±8.4 (b)	349±77.7 (b)	941.4±253.7 (a)	663.7±82.2 (ab)
Arachidic acid (C20:0)	43.6±0.5 (b)	47.6±0.8 (a)	46.6±0.5 (ab)	49.7±0.4 (a)	49.6±1.3 (a)
The data represent the mean ± SE of three to four biological replicates from each developmental stage of P. aegyptiaca.
Peak area was normalized to the norleucine internal standard.
Significance was calculated according to the Turkey-Kramer HSD test (p < 0.05) and is identified by letters
